# Supplementary material for: Involvement of lncRNAs NEAT1 and ZBTB11-AS1 in Active and Persistent HIV-1 Infection in C20 Human Microglial Cell Line
Source: Int J Mol Sci. 2025 May 15;26(10):4745. doi: 10.3390/ijms26104745 (PMC12112671; doi:10.3390/ijms26104745)
Supplement: Supplementary file 1 [file ijms-26-04745-s001.zip]

Archive with 4 entries (4 files):
- Supp Figure S1.jpeg
- Supp Figure S2.png
- Supp Figure S3.png
- Supp. Table S1.pdf
